# Supplementary material for: Functional Analysis of a Complement Polymorphism (rs17611) Associated with Rheumatoid Arthritis
Source: J Immunol. 2015 Feb 27;194(7):3029–34. doi: 10.4049/jimmunol.1402956 (PMC4367161; doi:10.4049/jimmunol.1402956)
Supplement: Data Supplement [file JI_1402956.zip]

Archive with 2 entries (2 files):
- JI_1402956_Supplemental_Figures_1.pdf
- manifest.xml
